# Supplementary material for: Quality Indicators and Clinical Outcomes of Acute Stroke: Results from a Prospective Multicenter Registry in Greece (SUN4P)
Source: J Clin Med. 2024 Feb 5;13(3):917. doi: 10.3390/jcm13030917 (PMC10856279; doi:10.3390/jcm13030917)
Supplement: Supplementary file 1 [file jcm-13-00917-s001.zip]

Archive with 1 entries (1 files):
- jcm-2789959-supplementary.pdf
